# Supplementary material for: Prior X-Ray and Diagnostic Yield of Knee MRI: A Retrospective Study of Imaging Pathways and Healthcare Utilization
Source: Healthcare (Basel). 2026 Jun 9;14(12):1628. doi: 10.3390/healthcare14121628 (PMC13299063; doi:10.3390/healthcare14121628)
Supplement: Supplementary file 1 [file healthcare-14-01628-s001.zip]

Archive with 5 entries (5 files):
- Supplementary File S5 – Calibration Plot.tiff
- Supplementary File S1.pdf
- Supplementary File S2.pdf
- Supplementary File S3.pdf
- Supplementary File S4 – ROC Curve.tiff
